# Supplementary material for: Encapsulation and Digestive Evaluation of Infusion Extracts from Semi-Desert Mexican Plants: Phytochemical Profiling and Bioactivities
Source: Plants (Basel). 2025 Nov 11;14(22):3448. doi: 10.3390/plants14223448 (PMC12655835; doi:10.3390/plants14223448)
Supplement: Supplementary file 1 [file plants-14-03448-s001.zip]

Archive with 1 entries (1 files):
- plants-3931498-supplementary.pdf
